# Supplementary material for: Genetic Associations Between Modifiable Risk Factors and Alzheimer Disease
Source: JAMA Netw Open. 2023 May 17;6(5):e2313734. doi: 10.1001/jamanetworkopen.2023.13734 (PMC10193187; doi:10.1001/jamanetworkopen.2023.13734)
Supplement: Supplement 2. — eTable 1. Mendelian Randomization Results From EABD-Diagnosed Data Set eTable 2. Information of Genetic Instrumental Variables for High-Density Lipoprotein Cholesterol eTable 3. Mendelian Randomization Results From EADB Dataset Excluding the Entire UKB [file jamanetwopen-e2313734-s002.xlsx]

## Sheet: eTable 1
eTable 1. Mendelian Randomization Results From EABD-Diagnosed Data Set
exposure	method	nsnp	beta	se	est_intercept	odds ratio (95% CI)	pval	pval.adjust
Low-density lipoprotein cholesterol (per-SD increase)	Inverse variance weighted	168	-0.01	0.0467051		0.99 (0.90, 1.08)	0.79	0.86
Low-density lipoprotein cholesterol (per-SD increase)	Weighted median	168	-0.08	0.0553446		0.92 (0.83, 1.03)	0.16	0.31
Low-density lipoprotein cholesterol (per-SD increase)	MR Egger	168	-0.08	0.0786551	0.002 (0.3)	0.92 (0.79, 1.08)	0.31	0.54
Low-density lipoprotein cholesterol (per-SD increase)	MR PRESSO (outlier-corrected)	161	-0.02	0.0399328		0.98 (0.91, 1.06)	0.55	0.7
Low-density lipoprotein cholesterol (per-SD increase)	Multivariable MR	197	-0.02	0.0436995		0.98 (0.90, 1.07)	-	-
Apolipoprotein B (per-SD increase)	Inverse variance weighted	183	0	0.039455		1.00 (0.93, 1.08)	0.91	0.91
Apolipoprotein B (per-SD increase)	Weighted median	183	-0.06	0.0588087		0.94 (0.84, 1.06)	0.3	0.51
Apolipoprotein B (per-SD increase)	MR Egger	183	-0.08	0.068598	0.003 (0.2)	0.92 (0.81, 1.06)	0.24	0.47
Apolipoprotein B (per-SD increase)	MR PRESSO (outlier-corrected)	182	0	0.0387706		1.00 (0.93, 1.08)	1	1
Apolipoprotein B (per-SD increase)	Multivariable MR	241	0	0.0368518		1.00 (0.93, 1.07)	-	-
Triglycerides (per-SD increase)	Inverse variance weighted	341	0.01	0.0300542		1.01 (0.95, 1.07)	0.77	0.86
Triglycerides (per-SD increase)	Weighted median	341	0.01	0.0403858		1.01 (0.93, 1.09)	0.84	0.84
Triglycerides (per-SD increase)	MR Egger	341	0.02	0.0457319	0 (0.9)	1.02 (0.93, 1.12)	0.74	0.88
Triglycerides (per-SD increase)	MR PRESSO (outlier-corrected)	333	0.01	0.027757		1.01 (0.96, 1.07)	0.77	0.84
Triglycerides (per-SD increase)	Multivariable MR	410	0.05	0.0383676		1.05 (0.98, 1.13)	-	-
High-density lipoprotein cholesterol (per-SD increase)	Inverse variance weighted	412	0.07	0.0287371		1.07 (1.01, 1.13)	0.02	0.07
High-density lipoprotein cholesterol (per-SD increase)	Weighted median	412	0.09	0.0439326		1.09 (1.00, 1.19)	0.04	0.17
High-density lipoprotein cholesterol (per-SD increase)	MR Egger	412	0.01	0.0440145	0.002 (0.1)	1.01 (0.93, 1.10)	0.81	0.88
High-density lipoprotein cholesterol (per-SD increase)	MR PRESSO (outlier-corrected)	401	0.1	0.0269138		1.11 (1.05, 1.17)	0	0
High-density lipoprotein cholesterol (per-SD increase)	Multivariable MR	493	0.07	0.0307242		1.07 (1.01, 1.14)	-	-
Apolipoprotein A1 (per-SD increase)	Inverse variance weighted	337	0.03	0.0330799		1.03 (0.97, 1.10)	0.3	0.48
Apolipoprotein A1 (per-SD increase)	Weighted median	337	0.08	0.0502792		1.08 (0.98, 1.20)	0.13	0.31
Apolipoprotein A1 (per-SD increase)	MR Egger	337	-0.08	0.0524262	0.004 (0)	0.92 (0.83, 1.02)	0.15	0.37
Apolipoprotein A1 (per-SD increase)	MR PRESSO (outlier-corrected)	330	0.07	0.0319649		1.07 (1.01, 1.14)	0.02	0.06
Apolipoprotein A1 (per-SD increase)	Multivariable MR	416	0.04	0.0288074		1.04 (0.98, 1.10)	-	-
Education years (years)	Inverse variance weighted	6402	-0.18	0.0177989		0.84 (0.81, 0.86)	0	0
Education years (years)	Weighted median	6402	-0.19	0.0249702		0.83 (0.79, 0.87)	0	0
Education years (years)	MR Egger	6402	-0.24	0.0546143	0.001 (0.3)	0.79 (0.71, 0.88)	0	0
Education years (years)	MR PRESSO (outlier-corrected)	3195	-0.18	0.0249447		0.84 (0.80, 0.88)	0	0
Smoking initiation (smoking regularly v.s never smoke)	Inverse variance weighted	313	-0.07	0.0379098		0.93 (0.87, 1.00)	0.06	0.15
Smoking initiation (smoking regularly v.s never smoke)	Weighted median	313	-0.03	0.0505979		0.97 (0.88, 1.07)	0.54	0.59
Smoking initiation (smoking regularly v.s never smoke)	MR Egger	313	-0.37	0.154725	0.006 (0)	0.69 (0.51, 0.94)	0.02	0.1
Smoking initiation (smoking regularly v.s never smoke)	MR PRESSO (outlier-corrected)	311	-0.07	0.037166		0.93 (0.87, 1.00)	0.06	0.12
Alcohol consumption (per-SD increase per week)	Inverse variance weighted	77	-0.14	0.108363		0.87 (0.70, 1.08)	0.18	0.36
Alcohol consumption (per-SD increase per week)	Weighted median	77	0.11	0.143665		1.12 (0.84, 1.48)	0.43	0.58
Alcohol consumption (per-SD increase per week)	MR Egger	77	0.09	0.174197	-0.004 (0.1)	1.09 (0.78, 1.54)	0.62	0.87
Alcohol consumption (per-SD increase per week)	MR PRESSO (outlier-corrected)	75	-0.15	0.0942812		0.86 (0.72, 1.04)	0.12	0.21
Body mass index (per-SD increase)	Inverse variance weighted	440	-0.06	0.038841		0.94 (0.87, 1.02)	0.12	0.21
Body mass index (per-SD increase)	Weighted median	440	-0.18	0.062136		0.84 (0.74, 0.94)	0.11	0.27
Body mass index (per-SD increase)	MR Egger	440	-0.13	0.100789	0.001 (0.5)	0.88 (0.72, 1.07)	0.004	0.03
Body mass index (per-SD increase)	MR PRESSO (outlier-corrected)	435	-0.07	0.0371792		0.93 (0.87, 1.00)	0.2	0.47
Systolic blood pressure (per-10 mmHg increase)	Inverse variance weighted	216	0.02	0.0317335		1.02 (0.96, 1.09)	0.44	0.59
Systolic blood pressure (per-10 mmHg increase)	Weighted median	216	0.04	0.0426997		1.04 (0.96, 1.13)	0.34	0.51
Systolic blood pressure (per-10 mmHg increase)	MR Egger	216	0.04	0.0819882	0 (0.9)	1.04 (0.89, 1.22)	0.65	0.87
Systolic blood pressure (per-10 mmHg increase)	MR PRESSO (outlier-corrected)	214	0.02	0.030083		1.02 (0.96, 1.08)	0.58	0.7
Systolic blood pressure (per-10 mmHg increase)	Multivariable MR	310	0.2	0.0931869		1.22 (1.02, 1.47)	-	-
Diastolic blood pressure (per-10 mmHg increase)	Inverse variance weighted	268	-0.11	0.0488084		0.90 (0.81, 0.99)	0.02	0.07
Diastolic blood pressure (per-10 mmHg increase)	Weighted median	268	-0.13	0.068178		0.88 (0.77, 1.00)	0.06	0.19
Diastolic blood pressure (per-10 mmHg increase)	MR Egger	268	-0.17	0.119937	0.001 (0.6)	0.84 (0.67, 1.07)	0.15	0.37
Diastolic blood pressure (per-10 mmHg increase)	MR PRESSO (outlier-corrected)	266	-0.14	0.0467911		0.87 (0.79, 0.95)	0	0
Diastolic blood pressure (per-10 mmHg increase)	Multivariable MR	367	-0.29	0.128855		0.75 (0.58, 0.96)	-	-
Type 2 diabetes mellitus (per unit in log odds)	Inverse variance weighted	357	0.02	0.0163644		1.02 (0.99, 1.05)	0.32	0.48
Type 2 diabetes mellitus (per unit in log odds)	Weighted median	357	0.02	0.0292007		1.02 (0.96, 1.08)	0.53	0.59
Type 2 diabetes mellitus (per unit in log odds)	MR Egger	357	0	0.0338529	0.001 (0.6)	1.00 (0.94, 1.07)	0.99	0.99
Type 2 diabetes mellitus (per unit in log odds)	MR PRESSO (outlier-corrected)	351	0.02	0.0153704		1.02 (0.99, 1.05)	0.21	0.32
Column ‘est_intercept’ represents the intercept and corresponding p-value from MR Egger; column ‘pval’ represents the original p-values obtained from each method; column ‘pval.adjust’ represents the original p-values corrected for multiple testing using false discovery rate (FDR) proposed by Benjamini and Hochberg28. MR: Mendelian randomization.

## Sheet: eTable 2
eTable 2. Information of Genetic Instrumental Variables for High-Density Lipoprotein Cholesterol
						High-density lipoprotein cholesterol			Alzheimer's disease (EADB-diagnosed)
SNP	chr	pos	effect allele	other allele	eaf	beta	se	pval	beta	se	pval	F statistics	mapped gene
rs4233367	1	161163037	T	C	0.392031	-0.0106351	0.00194693	4.7e-08	0.0051	0.0098	0.6005	29.8389	ADAMTS4
rs193084249	1	26987646	A	G	0.976514	0.0828018	0.0064127	3.8e-38	0.0063	0.0322	0.8438	166.724	ARID1A
rs12740374	1	109817590	G	T	0.778994	-0.0288626	0.00229128	2.2e-36	-0.0117	0.0114	0.3054	158.677	CELSR2
rs267738	1	150940625	T	G	0.780647	-0.0214169	0.00229782	1.2e-20	0.0035	0.0118	0.7663	86.8723	CERS2
rs56105022	1	224544746	G	A	0.96422	0.0338754	0.00539809	3.5e-10	-0.0383	0.026	0.1405	39.3812	CNIH4
rs3903399	1	205041542	T	C	0.788585	0.0129246	0.00232968	2.9e-08	-0.0249	0.0119	0.03548	30.7781	CNTN2
rs113261881	1	154997572	G	A	0.93705	0.0240304	0.00396137	1.3e-09	0.0069	0.0211	0.7442	36.7986	DCST2
rs1168114	1	63156043	A	G	0.347628	-0.0155704	0.0019984	6.6e-15	0.0222	0.0102	0.03004	60.7064	DOCK7
rs1043897	1	230416399	G	T	0.584618	-0.0198683	0.00193225	8.5e-25	-0.0079	0.0097	0.4152	105.729	GALNT2
rs141440048	1	182328198	C	T	0.982335	-0.0438819	0.00756828	6.7e-09	-0.0385	0.0443	0.3844	33.6184	GLUL
rs2298214	1	935222	C	A	0.422628	0.0124547	0.00194118	1.4e-10	-0.01	0.0108	0.3551	41.1656	HES4
rs587739738	1	149846196	C	T	0.917546	-0.0247506	0.00348227	1.2e-12	0.0028	0.0198	0.8887	50.5181	HIST2H2BE
rs557933	1	234853268	A	C	0.479656	-0.0153071	0.00190803	1e-15	-0.0084	0.0097	0.3878	64.3599	IRF2BP2
rs6664374	1	66073952	C	T	0.652777	-0.0140517	0.00200536	2.4e-12	-0.0045	0.0102	0.6594	49.099	LEPR
rs2642438	1	220970028	A	G	0.297302	-0.027676	0.00207874	1.9e-40	0.0135	0.0105	0.1975	177.258	MARC1
rs74328314	1	61670759	A	G	0.926466	-0.0225872	0.003721	1.3e-09	-0.0138	0.019	0.468	36.8473	NFIA
rs3747973	1	205677148	A	G	0.407456	-0.0141432	0.00193824	2.9e-13	0.0059	0.0098	0.5473	53.2452	NUCKS1
rs3768321	1	40035928	G	T	0.803309	0.0452523	0.00239506	1.3e-79	-0.0296	0.0121	0.01434	356.984	PABPC4
rs1663626	1	212422567	C	A	0.600726	-0.0129921	0.00195349	2.9e-11	-0.0148	0.0101	0.1411	44.232	PPP2R5A
rs34720381	1	171455322	C	T	0.908534	0.0193223	0.00330627	5.1e-09	-0.027	0.0169	0.1104	34.154	PRRC2C
rs4654395	1	29567412	C	T	0.475033	0.0121325	0.00191085	2.2e-10	-0.0169	0.0096	0.07803	40.3132	PTPRU
rs61748951	1	156038058	C	A	0.975927	0.0359832	0.00640951	2e-08	0.0348	0.0353	0.3242	31.5174	RAB25
rs72654647	1	25022314	G	A	0.752205	0.0138902	0.00220715	3.1e-10	0.0067	0.0111	0.5439	39.6053	SRRM1
rs2298632	1	23710475	C	T	0.501926	-0.0142985	0.00193761	1.6e-13	0.0146	0.0095	0.1235	54.4563	TCEA3
rs4650994	1	178515312	G	A	0.46816	0.0180675	0.00190081	2e-21	-0.0132	0.0095	0.1625	90.348	TEX35
rs10916239	1	228088833	T	C	0.619944	-0.0118827	0.00196487	1.5e-09	0.0044	0.0098	0.6504	36.5732	WNT9A
rs61805075	1	182136401	G	A	0.671304	0.0256926	0.00202554	7.2e-37	-0.0094	0.0101	0.3518	160.892	ZNF648
rs7583067	2	100796850	C	T	0.759886	-0.0145605	0.00223558	7.4e-11	-0.0031	0.0111	0.781	42.4201	AFF3
rs676210	2	21231524	G	A	0.794769	-0.0592929	0.00235259	3.7e-140	0.0075	0.0115	0.5162	635.204	APOB
rs17041868	2	111894720	T	C	0.935985	0.0245869	0.00388138	2.4e-10	-0.0166	0.0194	0.3934	40.1269	BCL2L11
rs2723065	2	65279414	A	G	0.623227	-0.0149555	0.00196259	2.5e-14	-0.0073	0.0098	0.455	58.0688	CEP68
rs13389219	2	165528876	C	T	0.607381	-0.0276526	0.00194626	8.2e-46	0.0158	0.0097	0.1034	201.869	COBLL1
rs6542680	2	3640142	C	T	0.180273	0.0249275	0.00249656	1.8e-23	0.0022	0.0123	0.8565	99.695	COLEC11
rs12998038	2	42602387	C	T	0.741297	-0.0132202	0.00218491	1.4e-09	-0.0302	0.0108	0.005302	36.6108	COX7A2L
rs1047891	2	211540507	C	A	0.684417	0.0188663	0.00204387	2.7e-20	-0.0015	0.0104	0.8843	85.2054	CPS1
rs72926946	2	203477868	C	A	0.703621	0.0207168	0.0020806	2.3e-23	0.0182	0.0103	0.07621	99.1444	FAM117B
rs12986742	2	58975143	T	C	0.524097	0.0105189	0.00191333	3.8e-08	0.0035	0.0095	0.7155	30.2246	FANCL
rs4550673	2	112941372	A	G	0.916888	0.0193007	0.00344204	2.1e-08	0.0277	0.0164	0.0915	31.4423	FBLN7
rs12713007	2	48484467	C	T	0.499372	0.0107042	0.00190928	2.1e-08	-0.0008	0.0096	0.9345	31.4318	FOXN2
rs59104589	2	242237902	C	T	0.641714	-0.0150125	0.0019818	3.6e-14	0.0118	0.01	0.2386	57.3834	HDLBP
rs78456138	2	163132346	C	T	0.975902	-0.0346587	0.00628445	3.5e-08	-0.0037	0.0359	0.9181	30.4152	IFIH1
rs2943645	2	227099180	C	T	0.353333	0.0434402	0.00198853	8.6e-106	-0.0059	0.0098	0.5474	477.221	IRS1
rs2362541	2	30478453	T	G	0.492483	0.0108519	0.00190343	1.2e-08	-0.0132	0.0095	0.167	32.5041	LBH
rs11883967	2	66673862	A	C	0.338493	-0.0125786	0.00201649	4.4e-10	-0.0109	0.0106	0.3025	38.911	MEIS1
rs1517500	2	226306993	C	T	0.17255	-0.0140382	0.00252114	2.6e-08	0.0018	0.013	0.8874	31.0048	NYAP2
rs35706812	2	128593977	A	G	0.570299	0.0131394	0.00192235	8.2e-12	-0.0125	0.0096	0.1926	46.7182	POLR2D
rs78058190	2	219699999	G	A	0.949585	0.0784127	0.0049049	1.6e-57	0.0002	0.0252	0.9946	255.572	PRKAG3
rs1446585	2	136407479	A	G	0.755704	-0.0167703	0.00217165	1.1e-14	-0.0165	0.0104	0.1139	59.6351	R3HDM1
rs12692596	2	161265910	C	T	0.627892	0.0111672	0.00196568	1.3e-08	0.0007	0.0099	0.9429	32.2748	RBMS1
rs907866	2	20371380	G	A	0.554513	0.0182898	0.001919	1.6e-21	0.0049	0.0096	0.6114	90.8381	SDC1
rs7595075	2	264019	C	A	0.653208	-0.0144373	0.00200143	5.5e-13	-0.0084	0.0102	0.4102	52.0345	SH3YL1
rs17326656	2	48962291	G	T	0.761335	0.0225271	0.00223906	8.2e-24	0.0005	0.0112	0.9666	101.223	STON1-GTF2A1L
rs56131490	2	135263081	G	A	0.850526	-0.0149621	0.00266412	2e-08	0.022	0.0132	0.09645	31.5412	TMEM163
rs6806529	3	123049938	A	C	0.436378	-0.0111889	0.0019316	6.9e-09	-0.001	0.0098	0.9163	33.5537	ADCY5
rs139828053	3	195298892	T	C	0.969099	0.0316402	0.00558568	1.5e-08	0.0294	0.0301	0.3291	32.0868	APOD
rs2100692	3	48193753	G	A	0.904028	-0.0189922	0.00326641	6.1e-09	-0.0196	0.016	0.2218	33.8072	CDC25A
rs1225053	3	131642852	T	C	0.735506	0.0149852	0.00216705	4.7e-12	0.0141	0.011	0.2003	47.8175	CPNE4
rs2268840	3	185931174	T	C	0.771541	-0.0171774	0.00226794	3.6e-14	0.014	0.0117	0.2332	57.3656	DGKG
rs4686739	3	185878419	A	G	0.366407	-0.0167646	0.00198325	2.8e-17	-0.003	0.01	0.7618	71.4548	DGKG
rs11546878	3	183976103	C	T	0.825608	-0.0139577	0.00251439	2.8e-08	0.0071	0.0129	0.5794	30.815	EIF2B5
rs830620	3	71679148	C	T	0.584612	-0.0149922	0.00193104	8.2e-15	-0.002	0.0098	0.8405	60.2765	EIF4E3
rs10513801	3	185822353	T	G	0.862853	0.030283	0.00277064	8.3e-28	0.0038	0.0144	0.7919	119.464	ETV5
rs1086056	3	154088411	T	G	0.155371	0.0165187	0.00263462	3.6e-10	-0.0217	0.0139	0.1198	39.3112	GPR149
rs73082723	3	51926817	C	A	0.780223	-0.0155127	0.00239085	8.7e-11	-0.0147	0.0119	0.2158	42.0988	IQCF1
rs9817452	3	156795414	G	T	0.612311	-0.0193457	0.00196406	6.9e-23	-0.0158	0.0099	0.1102	97.0196	LEKR1
rs4855582	3	108867705	C	T	0.570378	-0.0110991	0.00192389	8e-09	-0.0023	0.0097	0.8151	33.2824	MORC1
rs78595810	3	46909812	G	T	0.986712	0.0527925	0.00832472	2.3e-10	0.0034	0.0414	0.9344	40.2166	MYL3
rs2159607	3	52501451	G	T	0.189129	0.0238894	0.00243238	9.1e-23	0.0083	0.0124	0.5013	96.4601	NISCH
rs3732356	3	119529113	G	T	0.0662188	0.0299853	0.00386562	8.7e-15	0.011	0.0189	0.5607	60.1698	NR1I2
rs12485478	3	12351223	A	G	0.973439	0.0524164	0.00594023	1.1e-18	0.0063	0.0282	0.8229	77.8624	PPARG
rs13076933	3	12327431	T	G	0.740599	0.0166659	0.00218276	2.3e-14	-0.005	0.0109	0.6424	58.2969	PPARG
rs13323506	3	12737231	A	C	0.311266	-0.0131152	0.00205833	1.9e-10	0.0021	0.0103	0.8426	40.5994	RAF1
rs6765484	3	50041313	C	T	0.527174	-0.0224418	0.00190882	6.5e-32	-0.0094	0.0095	0.3205	138.225	RBM6
rs6790951	3	160025287	C	T	0.520317	0.0115111	0.00190912	1.6e-09	-0.0062	0.0096	0.5168	36.3553	RP11-432B6.3
rs74735576	3	48357600	G	A	0.984308	0.0618713	0.00766335	6.8e-16	-0.0155	0.0379	0.6817	65.184	SPINK8
rs6762415	3	133478557	T	G	0.464711	0.010907	0.00191363	1.2e-08	-0.0166	0.0095	0.08129	32.4859	TF
rs113761591	3	127305355	C	T	0.799746	0.0160887	0.00238662	1.6e-11	0.0104	0.0121	0.3913	45.4439	TPRA1
rs7622114	3	36960660	C	A	0.418986	-0.0115403	0.00194017	2.7e-09	-0.0398	0.0097	4.094e-05	35.3797	TRANK1
rs9877304	3	196073072	G	A	0.736691	0.0135927	0.00217383	4e-10	0.0076	0.011	0.4892	39.0985	UBXN7
rs13066793	3	87037543	A	G	0.909883	-0.0220822	0.0033292	3.3e-11	0.0147	0.0169	0.3839	43.9952	VGLL3
rs7650845	3	114484372	C	T	0.185559	0.0141034	0.00245916	9.7e-09	0.0017	0.0124	0.8893	32.8908	ZBTB20
rs3775228	4	87985166	C	T	0.600579	0.0199355	0.00195389	1.9e-24	0.0107	0.0097	0.2708	104.101	AFF1
rs78025076	4	110569620	C	T	0.979706	0.0492833	0.00675618	3e-13	-0.0045	0.0349	0.8973	53.2105	CCDC109B
rs62338910	4	104253889	A	G	0.764896	-0.0156104	0.00225012	4e-12	0.0125	0.0112	0.2672	48.1301	CENPE
rs1395221	4	24626903	G	T	0.602353	0.0111605	0.0019538	1.1e-08	0.0016	0.0098	0.8745	32.6293	DHX15
rs12650112	4	99788480	C	T	0.646595	-0.0155669	0.00201253	1e-14	-0.002	0.0099	0.8426	59.8301	EIF4E
rs6824451	4	89723065	G	A	0.535928	0.0200543	0.00191189	9.7e-26	-0.0067	0.0096	0.4807	110.024	FAM13A
rs2175766	4	76572191	A	C	0.460262	-0.0107801	0.00191476	1.8e-08	0.0019	0.0095	0.8432	31.6969	G3BP2
rs2098918	4	37151533	C	T	0.544869	-0.0118408	0.00191617	6.4e-10	-0.0135	0.0096	0.1591	38.1851	KIAA1239
rs2237035	4	55526251	G	T	0.614115	-0.0138982	0.00195845	1.3e-12	-0.0262	0.01	0.008456	50.3607	KIT
rs11938781	4	17924734	T	C	0.834629	0.0149535	0.00257553	6.4e-09	-0.0415	0.0127	0.001128	33.7095	LCORL
rs13111599	4	83917037	A	G	0.262806	-0.0128995	0.00216686	2.6e-09	-0.0078	0.0113	0.4915	35.4392	LIN54
rs880674	4	2250109	T	C	0.857945	-0.0150058	0.00273803	4.2e-08	0.0327	0.013	0.01177	30.036	MXD4
rs28455602	4	120034116	A	G	0.814684	-0.0138196	0.00246224	2e-08	-0.0172	0.012	0.1529	31.5014	MYOZ2
rs4691379	4	157706904	C	T	0.681061	-0.0118813	0.00204348	6.1e-09	0.0013	0.0101	0.8969	33.8055	PDGFC
rs13107325	4	103188709	C	T	0.925055	0.0801624	0.00362468	2.2e-108	-0.0325	0.019	0.08685	489.105	SLC39A8
rs13144151	4	146403165	A	G	0.149999	-0.0178651	0.0027037	3.9e-11	-0.0025	0.0133	0.8512	43.661	SMAD1
rs73243877	4	26047616	A	G	0.831911	0.0253996	0.00254936	2.2e-23	0.0135	0.0128	0.2892	99.2639	SMIM20
rs9884482	4	106081636	T	C	0.628049	0.0125876	0.00197228	1.7e-10	-0.0063	0.0097	0.5177	40.7332	TET2
rs35777071	4	69361445	T	C	0.345738	-0.0158975	0.00201937	3.5e-15	0.0011	0.0106	0.9139	61.9763	TMPRSS11E
rs1055582	4	39700173	C	T	0.49477	-0.013948	0.00190993	2.8e-13	-0.004	0.0096	0.6816	53.3321	UBE2K
rs1349852	4	69533217	A	C	0.524708	-0.011216	0.00192586	5.7e-09	0.0063	0.0105	0.5469	33.9177	UGT2B15
rs3936511	5	55860781	A	G	0.807982	0.0303959	0.0024205	3.6e-36	-0.0067	0.0122	0.5826	157.696	AC022431.2
rs116006942	5	53405314	G	A	0.939201	0.0300143	0.00403531	1e-13	0.0612	0.0212	0.003866	55.3226	ARL15
rs254559	5	134444982	C	A	0.595173	0.0114965	0.00194458	3.4e-09	0.0276	0.0098	0.004704	34.9526	C5orf66
rs454968	5	112188456	T	C	0.35519	-0.0109508	0.0019949	4e-08	-0.0002	0.0099	0.98	30.1335	CTC-554D6.1
rs2910949	5	39522481	T	G	0.645112	-0.0134098	0.00199913	2e-11	-0.0059	0.0099	0.5524	44.9948	DAB2
rs3733890	5	78421959	G	A	0.707326	0.0138142	0.00209294	4.1e-11	-0.0022	0.0103	0.8301	43.565	DMGDH
rs2963468	5	158003020	A	G	0.764701	0.0196752	0.00226281	3.5e-18	0.0031	0.0112	0.779	75.6035	EBF1
rs11948445	5	52664796	A	G	0.589468	0.0111655	0.00197172	1.5e-08	-0.0035	0.0097	0.7206	32.0676	FST
rs2964007	5	153213649	A	G	0.338603	-0.0138582	0.00202108	7e-12	0.0043	0.0104	0.6774	47.0161	GRIA1
rs72801474	5	132444128	G	A	0.908103	-0.0212955	0.00330267	1.1e-10	-0.0357	0.0183	0.0515	41.5763	HSPA4
rs6874833	5	75696662	C	T	0.370987	-0.0113475	0.00197379	9e-09	0.0148	0.01	0.1387	33.0521	IQGAP2
rs254024	5	103944020	G	T	0.561524	0.0104752	0.00192085	4.9e-08	-0.0077	0.0096	0.4195	29.7398	NUDT12
rs12516070	5	59391636	T	C	0.483786	-0.0124977	0.00193291	1e-10	0.0087	0.0096	0.3654	41.8058	PDE4D
rs4976033	5	67714246	A	G	0.598176	0.012025	0.00196948	1e-09	-0.0078	0.0097	0.4243	37.2792	PIK3R1
rs1862205	5	108656635	G	A	0.595274	-0.0112811	0.00194403	6.5e-09	0.0142	0.0099	0.151	33.6742	PJA2
rs2307111	5	75003678	T	C	0.605079	-0.0190204	0.00195232	2e-22	-0.0036	0.0097	0.7063	94.9155	POC5
rs32578	5	149211868	G	A	0.690984	-0.0133241	0.00206536	1.1e-10	-0.0096	0.0101	0.3428	41.6183	PPARGC1B
rs2339234	5	170612546	G	A	0.316996	0.0119298	0.00205741	6.7e-09	0.0028	0.0102	0.7852	33.6221	RANBP17
rs55801554	5	158622532	C	A	0.752647	-0.0138395	0.00221341	4e-10	-0.0066	0.0109	0.5492	39.0946	RNF145
rs3749748	5	127350549	C	T	0.752736	-0.0165751	0.00221806	7.9e-14	-0.0121	0.0112	0.2827	55.8426	SLC12A2
rs445841	5	122331222	G	T	0.629109	0.0108013	0.00197422	4.5e-08	-0.0021	0.0099	0.8318	29.9337	SNX24
rs7725218	5	1282414	G	A	0.661578	0.012181	0.00201455	1.5e-09	0.0065	0.0101	0.519	36.5603	TERT
rs1045241	5	118729286	C	T	0.728748	-0.0164773	0.00215599	2.1e-14	-0.0059	0.0106	0.5769	58.4088	TNFAIP8
rs115912456	5	82815158	A	G	0.958736	-0.0281485	0.00478898	4.2e-09	0.0095	0.0232	0.6816	34.5481	VCAN
rs6893139	5	124057584	G	A	0.59546	0.0108901	0.00195049	2.4e-08	0.008	0.0098	0.4115	31.1728	ZNF608
rs2781668	6	131897278	C	T	0.834113	0.016676	0.00256237	7.6e-11	-0.0019	0.0132	0.8851	42.3546	ARG1
rs1240820	6	16825137	G	A	0.706837	-0.0131815	0.00210066	3.5e-10	0.0043	0.0105	0.6848	39.3748	ATXN1
rs2263329	6	34595543	T	C	0.641185	0.0272844	0.00198833	7.5e-43	0.0204	0.0099	0.0397	188.301	C6orf106
rs7750688	6	41991740	C	T	0.243395	-0.0214656	0.00222101	4.3e-22	-0.0282	0.0109	0.009444	93.4082	CCND3
rs7757193	6	109510972	G	A	0.634684	0.0190593	0.00198433	7.6e-22	0.0138	0.01	0.1679	92.2542	CEP57L1
rs632057	6	139834012	T	G	0.372279	-0.0196758	0.00196896	1.6e-23	0.0038	0.0098	0.6975	99.8599	CITED2
rs3763236	6	42902508	T	C	0.490928	-0.0147886	0.00190452	8.2e-15	-0.0086	0.0096	0.3708	60.2952	CNPY3
rs6934962	6	116322349	C	T	0.59849	-0.016256	0.0019412	5.6e-17	0.0098	0.0096	0.3101	70.1273	FRK
rs11961755	6	121766286	G	A	0.751952	0.0137125	0.00221168	5.6e-10	-0.0123	0.0109	0.2597	38.4405	GJA1
rs7769059	6	31195996	G	A	0.716625	0.0150833	0.00212094	1.1e-12	-0.0004	0.0109	0.9702	50.575	HCG27
rs62428831	6	143247161	T	C	0.858454	-0.0177819	0.00275567	1.1e-10	0.0037	0.014	0.7918	41.6392	HIVEP2
rs6902116	6	31300286	A	G	0.677972	0.0274179	0.0020594	1.9e-40	0.012	0.0107	0.265	177.25	HLA-B
rs9469583	6	33717770	T	C	0.480341	-0.0130287	0.00190922	8.8e-12	0.0137	0.0096	0.1506	46.5683	IP6K3
rs1155347	6	39146230	T	C	0.780573	-0.0135478	0.00232758	5.9e-09	-0.0179	0.0115	0.1195	33.8788	KCNK5
rs6924387	6	137082948	A	G	0.589714	0.013725	0.0019512	2e-12	-0.0062	0.0098	0.5287	49.479	MAP3K5
rs9347737	6	163740322	A	G	0.5717	0.0135465	0.00194733	3.5e-12	-0.0178	0.0098	0.06974	48.3922	PACRG
rs968050	6	98574560	C	T	0.51762	-0.0135416	0.00190826	1.3e-12	0.0095	0.0095	0.3171	50.3576	POU3F2
rs4947121	6	111834954	T	C	0.226407	0.0141734	0.00227627	4.8e-10	0.0011	0.0112	0.9194	38.7704	REV3L
rs75479205	6	7255610	A	G	0.810505	-0.0139462	0.00243671	1e-08	0.0184	0.0126	0.1439	32.757	RREB1
rs72959041	6	127454893	G	A	0.950888	0.0474304	0.0044659	2.4e-26	-0.0103	0.0228	0.6517	112.796	RSPO3
rs68006638	6	25710571	G	A	0.903995	0.0208037	0.00325621	1.7e-10	0.0024	0.0193	0.9004	40.8184	SCGN
rs6457807	6	35142899	T	C	0.825639	-0.0185777	0.00250949	1.3e-13	0.007	0.0125	0.5732	54.8041	TCP11
rs2523978	6	30083708	C	T	0.869967	0.0286531	0.00282768	3.9e-24	-0.0151	0.0173	0.3841	102.679	TRIM31
rs998584	6	43757896	C	A	0.517265	0.0340915	0.00190994	2.9e-71	0.0022	0.0097	0.8235	318.605	VEGFA
rs142965311	6	27989252	C	T	0.886342	0.0268229	0.00299725	3.6e-19	0.0066	0.0183	0.7193	80.0876	ZNF165
rs73151974	7	134669523	C	T	0.855977	0.0161097	0.00273403	3.8e-09	-0.0189	0.0135	0.1617	34.7191	AGBL3
rs4410790	7	17284577	T	C	0.369141	0.0110975	0.00197632	2e-08	-0.007	0.0097	0.4742	31.5309	AHR
rs62492368	7	150537635	G	A	0.694926	0.0171783	0.00208073	1.5e-16	-0.0024	0.0103	0.8155	68.1599	AOC1
rs10233430	7	1051664	T	C	0.572985	0.0204688	0.00192795	2.5e-26	0.0229	0.0097	0.01772	112.718	C7orf50
rs10252234	7	1114381	C	T	0.762829	-0.0157095	0.00224114	2.4e-12	-0.0127	0.0109	0.2433	49.1345	C7orf50
rs77605964	7	106962948	G	A	0.773081	-0.0170398	0.00227846	7.5e-14	0.0091	0.0114	0.4243	55.9302	COG5
rs201441	7	101737327	T	G	0.419318	0.0110517	0.00193441	1.1e-08	0.0013	0.0097	0.8915	32.6408	CUX1
rs13235365	7	6456091	C	T	0.726389	-0.0257631	0.00214405	2.9e-33	0.0003	0.0111	0.9778	144.386	DAGLB
rs35580606	7	36292925	A	G	0.483091	0.0108931	0.0019103	1.2e-08	-0.0073	0.0095	0.4454	32.5162	EEPD1
rs66763009	7	36193142	T	G	0.56052	0.0160456	0.00193121	9.7e-17	0.0011	0.0096	0.9084	69.0324	EEPD1
rs12705595	7	109103912	G	A	0.626631	-0.0110687	0.00198329	2.4e-08	0.002	0.0099	0.8369	31.1473	FLJ00325
rs34940374	7	150331377	G	A	0.817026	0.0170097	0.00247054	5.8e-12	-0.0314	0.0124	0.01136	47.4034	GIMAP6
rs55935382	7	50289669	C	A	0.674976	-0.0176192	0.00203845	5.5e-18	-0.0048	0.0101	0.6361	74.7089	IKZF1
rs4731701	7	130430930	C	T	0.506998	-0.029758	0.00191033	1e-54	0.0089	0.0098	0.3648	242.656	KLF14
rs38166	7	15889360	T	C	0.248987	-0.0125618	0.00221469	1.4e-08	-0.0053	0.011	0.6331	32.172	MEOX2
rs183906992	7	95011948	T	C	0.957251	-0.029467	0.00474795	5.4e-10	-0.0119	0.0245	0.6277	38.5176	PON1
rs1534696	7	26397239	C	A	0.459007	-0.0166792	0.00191151	2.6e-18	-0.0062	0.0096	0.5188	76.1373	SNX10
rs2534596	7	38277792	A	G	0.619844	-0.0113602	0.00197506	8.8e-09	-0.0085	0.0099	0.3861	33.0835	STARD3NL
rs10950390	7	12224708	C	T	0.791891	0.0151656	0.00235887	1.3e-10	0.0219	0.0118	0.06326	41.3344	TMEM106B
rs73221948	8	25464670	G	T	0.709278	0.0148625	0.00217656	8.6e-12	-0.0161	0.0114	0.1591	46.6275	CDCA2
rs7817574	8	144302570	T	C	0.814995	-0.0331636	0.00243966	4.4e-42	-0.0056	0.0125	0.6562	184.784	GPIHBP1
rs79153732	8	19662937	C	T	0.982623	0.0938573	0.00728321	5.3e-38	0.0217	0.0344	0.5274	166.07	INTS10
rs1431659	8	73439070	A	G	0.271535	-0.0127629	0.00214127	2.5e-09	-0.0191	0.0108	0.07629	35.5268	KCNB2
rs62486442	8	12623463	G	A	0.666099	0.0142368	0.00204354	3.2e-12	0.0071	0.0108	0.5134	48.5354	LONRF1
rs140064750	8	19906156	T	C	0.975453	0.0439765	0.00634248	4.1e-12	0.0286	0.0327	0.3819	48.0754	LPL
rs142288236	8	19845612	C	T	0.985309	0.0775348	0.00795693	2e-22	0.0624	0.0409	0.1266	94.9516	LPL
rs308	8	19817476	T	G	0.979362	-0.126438	0.00669381	1.4e-79	-0.0059	0.0324	0.856	356.787	LPL
rs343	8	19810787	C	A	0.916929	-0.133707	0.00346454	7.8E-326	-0.0105	0.0168	0.5317	1489.42	LPL
rs61435086	8	19910292	T	C	0.987687	-0.0892037	0.00862223	4.4e-25	-0.0325	0.0409	0.4271	107.035	LPL
rs75609851	8	19871080	G	A	0.989546	-0.170013	0.00964768	1.7e-69	0.0132	0.0483	0.7851	310.541	LPL
rs80005209	8	19872339	T	G	0.970385	0.144058	0.00563739	5e-144	0.0251	0.0279	0.3675	653.008	LPL
rs4875043	8	144496772	A	C	0.783179	0.0149835	0.00232872	1.2e-10	0.0179	0.0121	0.1394	41.3992	MAFA
rs62491176	8	9859913	T	C	0.859394	-0.0194863	0.00274038	1.2e-12	0.0065	0.0133	0.6275	50.5635	MSRA
rs10504477	8	71338185	T	C	0.587809	0.0150542	0.00193118	6.4e-15	-0.0029	0.0096	0.7624	60.7673	NCOA2
rs61596977	8	95997165	C	T	0.859636	0.0161666	0.00273748	3.5e-09	0.0195	0.0137	0.1554	34.8767	NDUFAF6
rs330042	8	9105172	G	A	0.734194	-0.0145553	0.00215177	1.3e-11	0.002	0.0112	0.8598	45.7563	RP11-10A14.4
rs9987289	8	9183358	A	G	0.0912604	-0.08734	0.00329403	6.6e-155	-0.0078	0.0171	0.6471	703.026	RP11-10A14.4
rs13269725	8	72459889	A	G	0.921659	0.0259348	0.00353291	2.1e-13	-0.0089	0.0188	0.6364	53.8891	RP11-1102P16.1
rs67934334	8	14291955	G	A	0.373766	-0.0108581	0.00197511	3.9e-08	-0.0018	0.0099	0.8547	30.2221	SGCZ
rs10955991	8	121867780	T	C	0.31822	0.019752	0.00203492	2.8e-22	0.017	0.01	0.08981	94.2166	SNTB1
rs9657541	8	10643164	C	T	0.795918	0.0173743	0.00236149	1.9e-13	0.0178	0.0119	0.1345	54.1305	SOX7
rs4871603	8	126480367	C	T	0.346527	-0.0360442	0.00199248	3.8e-73	-0.0376	0.01	0.0001627	327.252	TRIB1
rs4871624	8	126629328	T	G	0.713272	0.0204064	0.00211052	4.1e-22	-0.0111	0.0107	0.2971	93.4876	TRIB1
rs72647336	8	126445055	G	A	0.943372	0.0441541	0.00442878	2.1e-23	-0.048	0.0238	0.04364	99.3971	TRIB1
rs6469605	8	116601894	C	T	0.431501	-0.0317165	0.00191978	2.6e-61	-0.0112	0.0097	0.2488	272.94	TRPS1
rs7826177	8	34406540	T	C	0.364577	-0.0112826	0.00197935	1.2e-08	-0.0177	0.0101	0.08057	32.4918	UNC5D
rs67344323	8	64653461	T	C	0.743768	0.0145699	0.00217461	2.1e-11	-0.0106	0.011	0.3352	44.8901	YTHDF3
rs6987377	8	106590684	A	G	0.41724	-0.0111003	0.00193962	1e-08	-0.0089	0.0098	0.3631	32.7519	ZFPM2
rs11789603	9	107647019	C	T	0.891956	-0.0685258	0.00307655	6.7e-110	0.0189	0.0157	0.2299	496.113	ABCA1
rs2066714	9	107586753	T	C	0.87138	-0.0465057	0.00284401	4.2e-60	0.051	0.0139	0.000241	267.393	ABCA1
rs2297402	9	107579880	C	T	0.976241	0.0684609	0.00650683	6.9e-26	-0.0266	0.0314	0.3958	110.7	ABCA1
rs2740488	9	107661742	A	C	0.734673	0.0687851	0.00216202	4e-222	-0.0377	0.0107	0.0004084	1012.21	ABCA1
rs4979372	9	117140082	T	C	0.511221	-0.0140592	0.00191627	2.2e-13	-0.015	0.0096	0.1191	53.8279	AKNA
rs76530346	9	94010298	G	A	0.905052	0.0192931	0.00327359	3.8e-09	-0.0122	0.0169	0.4697	34.7341	AUH
rs1411432	9	16728532	A	C	0.813585	0.0138488	0.00245594	1.7e-08	-0.0148	0.0123	0.2292	31.7972	BNC2
rs2520096	9	136919416	A	G	0.729808	-0.0147445	0.00215138	7.2e-12	-0.0233	0.0106	0.02837	46.9706	BRD3
rs12686780	9	95382297	C	T	0.825	0.0161543	0.00251058	1.2e-10	0.0104	0.0125	0.4036	41.4027	CENPP
rs75572195	9	19360566	G	A	0.906129	-0.0225924	0.00326704	4.7e-12	-0.0159	0.0164	0.3327	47.8207	DENND4C
rs7036107	9	92177897	A	G	0.489022	0.0122734	0.00194398	2.7e-10	-0.0004	0.0098	0.9639	39.8608	GADD45G
rs1412234	9	28410683	T	C	0.672866	0.0120266	0.00203605	3.5e-09	-0.0029	0.0105	0.7784	34.8906	LINGO2
rs72755439	9	100809135	C	T	0.711449	-0.0127875	0.00214535	2.5e-09	0.0072	0.0108	0.5033	35.5283	NANS
rs7039168	9	13719203	A	G	0.327103	-0.0115176	0.00203799	1.6e-08	-0.011	0.0104	0.2869	31.9389	NFIB
rs13300004	9	107422611	A	G	0.986697	0.0487788	0.00856312	1.2e-08	-0.0377	0.0401	0.3474	32.4488	OR13D1
rs62565259	9	102162570	C	T	0.828998	-0.015788	0.00255179	6.1e-10	-0.0102	0.0135	0.4533	38.2793	SEC61B
rs74500135	9	106603816	T	C	0.990154	-0.0670791	0.0100302	2.3e-11	0.002	0.0455	0.9653	44.7255	SMC2
rs532436	9	136149830	G	A	0.815394	-0.0232183	0.0024539	3e-21	-0.0052	0.0117	0.658	89.5256	SURF6
rs2417125	9	131562232	A	G	0.715983	0.0132127	0.0021168	4.3e-10	0.0185	0.0105	0.07757	38.9604	TBC1D13
rs686030	9	15304782	C	A	0.141178	-0.0497684	0.00273979	9.8e-74	0.0179	0.0135	0.1853	329.969	TTC39B
rs11202156	10	88511326	G	T	0.727174	0.0119436	0.00214482	2.6e-08	0.0154	0.0109	0.157	31.0091	BMPR1A
rs577525	10	99769388	T	C	0.438094	0.0140698	0.00192336	2.6e-13	0.01	0.0098	0.3063	53.5124	CRTAC1
rs1970811	10	126696496	T	C	0.542259	0.0115949	0.00191781	1.5e-09	0.0062	0.0096	0.5166	36.553	CTBP2
rs2068888	10	94839642	G	A	0.549555	-0.0191975	0.00191542	1.2e-23	0.0285	0.0095	0.002719	100.453	CYP26A1
rs7903537	10	76847490	C	T	0.477147	0.0111542	0.00191546	5.8e-09	-0.0021	0.0095	0.8231	33.9102	DUSP13
rs2862954	10	101912064	T	C	0.503711	-0.0147529	0.00190521	9.7e-15	0.007	0.0096	0.4675	59.961	ERLIN1
rs10786114	10	95309022	C	T	0.125151	-0.0237884	0.00288263	1.6e-16	-0.0159	0.0153	0.2997	68.1009	FFAR4
rs12411732	10	113977211	G	A	0.854428	0.0305533	0.00274148	7.6e-29	-0.0029	0.0142	0.8374	124.207	GPAM
rs2792751	10	113940329	T	C	0.274966	0.0361015	0.00213386	3.3e-64	0.0118	0.0105	0.2611	286.232	GPAM
rs72805692	10	71099109	A	G	0.884869	0.0183089	0.00299205	9.4e-10	0.0114	0.0153	0.4562	37.4444	HK1
rs10761737	10	65052205	T	C	0.583396	-0.0140087	0.00193751	4.8e-13	0.0365	0.0096	0.0001483	52.2767	JMJD1C
rs11009262	10	33448764	G	T	0.942683	0.0234022	0.00409294	1.1e-08	-0.0095	0.0205	0.6426	32.6921	NRP1
rs2804894	10	33647091	G	A	0.265169	-0.0173213	0.00218437	2.2e-15	0.0028	0.011	0.8003	62.8794	NRP1
rs11000468	10	74711376	C	T	0.744676	-0.0125964	0.00222448	1.5e-08	-0.035	0.011	0.001512	32.0653	PLA2G12B
rs2456722	10	121659811	A	G	0.400778	-0.0112798	0.00199071	1.5e-08	0.0001	0.0104	0.9899	32.106	SEC23IP
rs10826337	10	61409469	G	A	0.592595	0.0113214	0.00194454	5.8e-09	-0.0114	0.0098	0.2449	33.8974	SLC16A9
rs11254464	10	17265447	T	C	0.576895	-0.0126591	0.00193105	5.5e-11	-0.0084	0.0097	0.3846	42.9753	VIM
rs703966	10	80954251	G	A	0.581117	-0.0156745	0.00193479	5.4e-16	0.0031	0.0097	0.7539	65.6326	ZMIZ1
rs2218793	11	10380828	C	A	0.71772	0.0150235	0.00211111	1.1e-12	0.0047	0.0105	0.6524	50.6431	AMPD3
rs17309930	11	27748493	C	A	0.794867	0.021922	0.00235558	1.3e-20	-0.0285	0.0121	0.01807	86.6093	BDNF
rs2155220	11	76266172	C	T	0.562048	0.0105782	0.00191335	3.2e-08	-0.0093	0.0096	0.3331	30.5657	C11orf30
rs112192770	11	46991808	C	T	0.946968	-0.0286032	0.00455297	3.3e-10	-0.0526	0.0207	0.01117	39.4675	C11orf49
rs61884030	11	14444543	T	C	0.860509	-0.0177467	0.00275973	1.3e-10	0.0102	0.014	0.4696	41.3525	COPB1
rs550916783	11	67210880	G	T	0.988705	0.0528525	0.00966369	4.5e-08	0.0043	0.0433	0.9213	29.912	CORO1B
rs11605837	11	68597886	G	T	0.685115	0.017594	0.00205551	1.1e-17	-0.0046	0.0102	0.6511	73.2639	CPT1A
rs75817747	11	46231010	C	T	0.971092	-0.0404601	0.00573483	1.7e-12	-0.0206	0.0311	0.5079	49.7752	CREB3L1
rs174566	11	61592362	A	G	0.649938	0.0562453	0.00199574	9.5e-175	0.0045	0.01	0.6542	794.263	FADS2
rs73457437	11	49500475	G	A	0.967901	0.0350687	0.00539553	8.1e-11	0.0211	0.0293	0.4703	42.2446	FOLH1
rs4755720	11	43628749	C	T	0.39257	-0.0110921	0.00195556	1.4e-08	-0.0039	0.0098	0.6886	32.1725	HSD17B12
rs10750766	11	65473798	C	A	0.290137	0.018633	0.00209949	7e-19	-0.0118	0.0104	0.2572	78.7658	KAT5
rs514924	11	118346863	A	G	0.100433	0.017815	0.00317706	2.1e-08	0.0003	0.0163	0.9866	31.4428	KMT2A
rs10896581	11	56964224	G	A	0.878793	0.0181347	0.00292183	5.4e-10	-0.0031	0.0146	0.8341	38.5222	LRRC55
rs77403571	11	45913607	G	A	0.937382	-0.0400385	0.00399652	1.3e-23	-0.025	0.0216	0.2468	100.367	MAPK8IP1
rs567056	11	30435051	G	T	0.616495	0.0113638	0.00196241	7e-09	-0.0006	0.0099	0.9493	33.5326	MPPED2
rs1052373	11	47354787	C	T	0.678129	-0.0446282	0.00203523	1.4e-106	0.0141	0.0105	0.1788	480.83	MYBPC3
rs12422125	11	50619511	G	A	0.886668	-0.0448373	0.0030203	7.5e-50	-0.0151	0.0184	0.4125	220.383	OR4C12
rs12224170	11	49616839	G	A	0.868504	-0.0412385	0.00281508	1.4e-48	-0.011	0.0151	0.4651	214.597	OR4C13
rs61905599	11	49786495	C	A	0.978278	0.0391427	0.00692247	1.6e-08	-0.0316	0.0395	0.4239	31.9727	OR4C13
rs145276599	11	48444711	T	C	0.889817	-0.0485939	0.00304242	2e-57	0.0025	0.0158	0.8744	255.109	OR4C5
rs77916918	11	56628086	G	A	0.965751	-0.0321839	0.00522739	7.4e-10	0.0012	0.0288	0.9665	37.906	OR9G4
rs17566828	11	111644401	G	A	0.959171	-0.0300435	0.00481323	4.3e-10	-0.0032	0.0268	0.9059	38.9608	PPP2R1B
rs141469619	11	116714293	A	G	0.990121	0.203826	0.0101869	4.6e-89	0.0842	0.0553	0.128	400.346	SIK3
rs16928809	11	2936952	G	A	0.90691	0.0263539	0.00330027	1.4e-15	0.0035	0.0162	0.8279	63.7662	SLC22A18
rs34695471	11	67076064	G	A	0.934125	-0.0258355	0.00391974	4.4e-11	-0.0612	0.0208	0.003326	43.4429	SSH3
rs4930352	11	66066993	G	T	0.505873	-0.0161324	0.00193871	8.7e-17	-0.014	0.0096	0.1442	69.2424	TMEM151A
rs11228871	11	54846440	A	C	0.868723	-0.0405441	0.00281952	6.9e-47	-0.0213	0.0154	0.1653	206.778	TRIM48
rs11601507	11	5701074	C	A	0.930383	0.0251639	0.00369024	9.2e-12	-0.0179	0.0182	0.3263	46.4993	TRIM5
rs58473820	11	122514403	C	T	0.62193	-0.0256484	0.00196722	7.4e-39	-0.0436	0.0099	1.032e-05	169.987	UBASH3B
rs7925100	11	118941596	G	A	0.603654	0.0184897	0.00194612	2.1e-21	-0.0095	0.0098	0.3317	90.2652	VPS11
rs12803463	11	58376120	G	A	0.919021	-0.0237269	0.00349281	1.1e-11	-0.0257	0.0189	0.1746	46.1458	ZFP91
rs61926301	12	51157863	G	T	0.596663	-0.0122696	0.00193816	2.4e-10	-0.0003	0.0098	0.9775	40.0757	ATF1
rs4078216	12	125434716	G	A	0.759913	-0.0139898	0.00223036	3.6e-10	-0.0115	0.0116	0.3203	39.3435	DHX37
rs58298943	12	57391292	C	T	0.915682	-0.0201854	0.00342785	3.9e-09	-0.0063	0.0164	0.7005	34.6762	HBCBP
rs11043221	12	122301044	A	C	0.701528	-0.0131113	0.00210024	4.3e-10	-0.0049	0.0106	0.6427	38.9721	HPD
rs10774439	12	6731818	G	A	0.185108	-0.0205218	0.00248343	1.4e-16	-0.0341	0.0128	0.007665	68.2853	LPAR5
rs2302367	12	6861043	T	C	0.509376	0.0106511	0.00191637	2.7e-08	0.0077	0.0096	0.4241	30.8909	MLF2
rs7308864	12	109871179	A	G	0.475744	-0.0237446	0.001904	1.1e-35	-0.0066	0.0095	0.4875	155.523	MYO1H
rs10846690	12	125086417	T	C	0.153239	-0.0213727	0.00267356	1.3e-15	-0.0165	0.0138	0.2308	63.9056	NCOR2
rs11045171	12	20470199	A	G	0.802397	-0.0283371	0.00240585	5e-32	-0.0106	0.0119	0.3766	138.731	PDE3A
rs11066320	12	112906415	A	G	0.425356	-0.0196507	0.0019299	2.4e-24	-0.0008	0.0096	0.9323	103.678	PTPN11
rs10879184	12	71106648	C	T	0.503689	0.0108668	0.00191837	1.5e-08	-0.0081	0.0098	0.4061	32.0877	PTPRR
rs11171710	12	56368078	G	A	0.551858	0.0113701	0.00192952	3.8e-09	0.0155	0.0097	0.1087	34.724	RAB5B
rs7136506	12	125326153	T	C	0.783597	0.036204	0.00235209	1.8e-53	0.0127	0.0117	0.2763	236.922	SCARB1
rs921919	12	125265201	G	A	0.330838	0.0415939	0.00206475	3e-90	-0.012	0.0103	0.2437	405.811	SCARB1
rs3184504	12	111884608	T	C	0.482676	-0.0265573	0.00190472	3.5e-44	-0.0063	0.0095	0.5104	194.404	SH2B3
rs1012306	12	101888063	C	T	0.438807	-0.0106663	0.0019221	2.9e-08	0.0231	0.0097	0.01671	30.7947	SPIC
rs12814794	12	26440698	G	A	0.246311	-0.0149334	0.00222011	1.7e-11	0.0013	0.0112	0.9088	45.2448	SSPN
rs118128493	12	122152255	C	T	0.946295	0.0246258	0.00451884	5e-08	-0.0058	0.0231	0.8009	29.698	TMEM120B
rs2645979	12	84017043	G	A	0.642633	-0.0114379	0.00198628	8.5e-09	-0.0025	0.01	0.7994	33.1598	TMTC2
rs9604045	13	113927208	G	T	0.746424	-0.0175533	0.00228936	1.8e-14	0.018	0.012	0.1344	58.7881	CUL4A
rs549058	13	51201045	G	T	0.879681	-0.0171598	0.00293727	5.2e-09	-0.01	0.0144	0.4902	34.13	DLEU1
rs76428106	13	28604007	T	C	0.98703	0.0620148	0.00879025	1.7e-12	0.021	0.0428	0.6248	49.7724	FLT3
rs183078	13	49513352	A	G	0.597444	-0.0123941	0.00194734	2e-10	-0.0257	0.0097	0.008344	40.5085	FNDC3A
rs117230571	13	41689067	A	G	0.923044	0.0266942	0.00363149	2e-13	0.0086	0.018	0.6329	54.0336	KBTBD6
rs9526023	13	45524626	G	A	0.969048	-0.0325768	0.00553796	4e-09	-0.0142	0.0254	0.5756	34.6033	NUFIP1
rs1955512	14	33175822	G	A	0.4242	-0.0110036	0.00197025	2.3e-08	0.0048	0.0099	0.6307	31.1908	AKAP6
rs11622947	14	98396293	C	T	0.458866	0.0105963	0.00192034	3.4e-08	0.0203	0.0095	0.03339	30.4475	C14orf64
rs13379043	14	74250126	T	C	0.719582	-0.0198078	0.0021674	6.3e-20	-0.0158	0.0105	0.1322	83.5207	ELMSAN1
rs3825669	14	89804276	A	G	0.195052	-0.0141866	0.00242127	4.7e-09	0.0153	0.0121	0.2073	34.3297	FOXN3
rs9646167	14	81635888	C	T	0.477399	0.0139878	0.00192157	3.4e-13	-0.007	0.0096	0.4638	52.9891	GTF2A1
rs17124112	14	88605509	C	A	0.920067	0.0207538	0.00352975	4.1e-09	0.0174	0.0174	0.3177	34.5706	KCNK10
rs35828909	14	52574576	A	C	0.447405	0.0110498	0.0019502	1.5e-08	-0.0071	0.0097	0.4612	32.1034	NID2
rs1760940	14	20938251	A	C	0.752978	-0.012146	0.00221594	4.2e-08	0.0216	0.0116	0.06247	30.0435	PNP
rs72729582	14	69149372	A	G	0.927034	-0.0250334	0.00372787	1.9e-11	0.0435	0.0181	0.01632	45.0939	RAD51B
rs8014289	14	75377352	A	G	0.437716	-0.0150509	0.00192733	5.8e-15	0.0033	0.0096	0.7354	60.9836	RPS6KL1
rs61993685	14	100765823	T	C	0.923551	-0.0198954	0.00358972	3e-08	0.0181	0.0199	0.361	30.7174	SLC25A29
rs7158166	14	103241799	T	C	0.406145	-0.0140645	0.00195125	5.7e-13	-0.0329	0.0097	0.0007157	51.9545	TRAF3
rs4924471	15	40744046	G	T	0.915161	-0.0192659	0.0034489	2.3e-08	0.0129	0.0171	0.4508	31.2045	BAHD1
rs2663924	15	81392903	T	G	0.245477	-0.0123517	0.00222705	2.9e-08	-0.0206	0.0114	0.0699	30.7605	C15orf26
rs147525635	15	43468698	G	A	0.440725	0.0133628	0.00192262	3.6e-12	0.0059	0.0098	0.5472	48.3068	EPB42
rs2414178	15	53001538	T	C	0.774557	-0.0129245	0.00231843	2.5e-08	-0.0047	0.0116	0.6842	31.077	FAM214A
rs10162642	15	58577163	G	A	0.788315	0.0480088	0.00234216	2.3e-93	0.0114	0.0117	0.3273	420.154	LIPC
rs11631178	15	58714787	T	C	0.896191	-0.0210646	0.00312385	1.5e-11	0.0238	0.0166	0.1518	45.4701	LIPC
rs1601934	15	58671721	G	A	0.312503	0.101129	0.00207055	1.6E-520	-0.028	0.0105	0.007649	2385.5	LIPC
rs1800588	15	58723675	C	T	0.78369	-0.117819	0.00231182	1.6E-566	-0.0244	0.0115	0.03464	2597.3	LIPC
rs1818917	15	23941678	C	T	0.487558	-0.0114094	0.00191028	2.3e-09	-0.0129	0.01	0.2005	35.6723	NDN
rs28362901	15	74712937	C	A	0.911669	0.0239698	0.00336333	1e-12	0.0058	0.0174	0.7378	50.7914	SEMA7A
rs4273010	15	44947434	T	C	0.974627	0.0695504	0.00616073	1.5e-29	0.0017	0.0282	0.9533	127.449	SPG11
rs150844304	15	43726625	A	C	0.974093	0.0904093	0.00599273	2e-51	0.0081	0.0264	0.7578	227.602	TP53BP1
rs3803501	15	63352092	G	A	0.431057	-0.0177746	0.00192606	2.7e-20	-0.024	0.0096	0.01256	85.1648	TPM1
rs7170463	15	41888918	A	G	0.688571	-0.0188509	0.00205932	5.5e-20	0.0125	0.0103	0.2238	83.7947	TYRO3
rs4788446	16	71856727	T	C	0.252876	-0.0154918	0.00217074	9.6e-13	0.0208	0.011	0.05876	50.9317	AP1G1
rs11640494	16	88029685	G	A	0.543344	0.0154267	0.00189986	4.7e-16	-0.0081	0.0098	0.4102	65.933	BANP
rs9989419	16	56985139	A	G	0.39408	-0.143745	0.00192652	1.3E-1211	-0.0201	0.0097	0.03853	5567.22	CETP
rs2925979	16	81534790	T	C	0.300003	-0.0372895	0.00205681	1.9e-73	-0.0088	0.0104	0.3955	328.689	CMIP
rs34830321	16	58616997	C	T	0.985981	0.0480174	0.0082396	5.6e-09	0.0481	0.0395	0.2236	33.9614	CNOT1
rs79311290	16	85150163	A	G	0.89194	0.018448	0.00320539	8.6e-09	0.0113	0.0156	0.4685	33.1235	FAM92B
rs11075985	16	53805207	C	A	0.575568	0.0146221	0.00190717	1.8e-14	0.0206	0.0096	0.0329	58.7815	FTO
rs57348955	16	31185882	G	A	0.609801	-0.0113912	0.00196547	6.8e-09	-0.0158	0.01	0.116	33.5897	FUS
rs113710278	16	56295380	C	T	0.985466	-0.0545632	0.00789567	4.8e-12	-0.0369	0.0417	0.3767	47.7553	GNAO1
rs138026745	16	57682700	G	A	0.974478	-0.0336451	0.00615974	4.7e-08	-0.0125	0.0328	0.7044	29.8345	GPR56
rs12926854	16	85951258	A	G	0.730087	-0.0123559	0.0021336	7e-09	0.0231	0.0107	0.03138	33.5369	IRF8
rs142493909	16	56679888	T	C	0.98133	-0.0671377	0.00701551	1.1e-21	0.002	0.037	0.957	91.5829	MT1A
rs75152587	16	56579961	G	T	0.987261	0.0944212	0.00850001	1.1e-28	0.0702	0.0445	0.115	123.396	MT4
rs6499102	16	66906224	A	G	0.0589605	-0.0351642	0.00400971	1.8e-18	0.0429	0.0228	0.0601	76.9087	NAE1
rs79616633	16	56801047	C	T	0.977713	0.0358494	0.00640027	2.1e-08	-0.0151	0.0331	0.6475	31.3738	NUP93
rs77234291	16	66911898	A	G	0.983687	-0.0459533	0.00743706	6.5e-10	0.0283	0.0365	0.437	38.1796	PDP2
rs12928099	16	15150505	C	A	0.703876	-0.0213868	0.00206806	4.6e-25	-0.0169	0.0104	0.1057	106.946	PDXDC1
rs11645157	16	57308423	T	G	0.505227	-0.0186404	0.00188542	4.8e-23	-0.0125	0.0096	0.1939	97.7449	PLLP
rs55781197	16	67940350	A	G	0.884965	-0.0588019	0.00295169	2.7e-88	-0.0038	0.014	0.7875	396.864	PSKH1
rs7188071	16	28917644	T	C	0.353251	-0.0109104	0.00197114	3.1e-08	-0.0126	0.0102	0.2177	30.637	RABEP2
rs77631377	16	69049293	C	T	0.958168	0.0360604	0.00478445	4.8e-14	-0.0091	0.0271	0.7354	56.8064	TANGO6
rs112001035	17	66823805	G	A	0.939507	0.0466962	0.00408355	2.8e-30	-0.004	0.0227	0.8597	130.764	ABCA8
rs595767	17	46957987	A	G	0.480807	0.0143912	0.00191262	5.3e-14	0.0106	0.0096	0.268	56.6157	ATP5G1
rs72836561	17	41926126	C	T	0.968734	0.170535	0.00548287	2.2e-212	0.0118	0.0284	0.6766	967.411	CD300LG
rs2011614	17	28781792	G	A	0.648958	0.0144905	0.0019993	4.2e-13	0.0196	0.0101	0.05109	52.5304	CPD
rs7218647	17	76769605	G	A	0.440959	-0.0108574	0.00192634	1.7e-08	-0.0046	0.0096	0.6289	31.7677	CYTH1
rs74456742	17	42191796	G	A	0.961944	-0.0361479	0.00514752	2.2e-12	-0.0489	0.0273	0.07323	49.314	HDAC5
rs3794752	17	53382829	T	C	0.719362	-0.0128343	0.00213899	2e-09	-0.0136	0.0107	0.2031	36.002	HLF
rs16975758	17	68419330	G	A	0.623171	-0.0115692	0.00197895	5e-09	-0.0113	0.0099	0.2515	34.1772	KCNJ2
rs117499775	17	44078618	T	C	0.959835	0.0282696	0.00485716	5.9e-09	0.0269	0.0282	0.3414	33.8746	MAPT
rs11658872	17	17425069	C	T	0.943302	0.0331001	0.00413411	1.2e-15	-0.0509	0.0212	0.01614	64.1054	PEMT
rs2585398	17	8054860	C	A	0.450505	0.0129471	0.00192695	1.8e-11	0.0292	0.0097	0.002617	45.1444	PER1
rs4969141	17	76391653	C	T	0.510326	-0.0296327	0.00191173	3.4e-54	-0.0143	0.0097	0.1388	240.264	PGS1
rs2314338	17	38344485	T	C	0.730802	0.0156879	0.00214987	2.9e-13	0.0136	0.011	0.2168	53.2482	RAPGEFL1
rs16969990	17	46230891	C	T	0.929705	-0.0248864	0.00373266	2.6e-11	0.0088	0.018	0.6237	44.4516	SKAP1
rs11658786	17	37815899	G	A	0.333147	-0.0305637	0.00202354	1.5e-51	-0.0231	0.01	0.02156	228.133	STARD3
rs2071379	17	26695832	A	G	0.404861	0.0134628	0.00194299	4.2e-12	-0.0003	0.0098	0.9794	48.0098	TMEM199
rs34138141	17	40781561	G	T	0.719342	0.0175419	0.00212486	1.5e-16	-0.0337	0.0108	0.00182	68.1542	TUBG1
rs141062196	17	495327	G	A	0.805564	0.0188322	0.00241117	5.7e-15	0.0062	0.0125	0.6202	61.0023	VPS53
rs11653260	17	66464683	A	G	0.785025	0.0134197	0.00233215	8.7e-09	-0.003	0.0115	0.7946	33.111	WIPI1
rs41292412	18	56118358	C	T	0.987884	0.0662649	0.00888024	8.5e-14	0.0219	0.0514	0.6697	55.6824	ALPK2
rs150237291	18	46781014	T	C	0.978201	-0.045222	0.00656372	5.6e-12	-0.017	0.0366	0.6424	47.4678	DYM
rs680321	18	29797958	T	C	0.543443	-0.0108871	0.00191678	1.3e-08	0.0009	0.0095	0.9221	32.2612	GAREM
rs117687565	18	47147524	C	T	0.98818	-0.0826934	0.00912077	1.2e-19	-0.0688	0.0412	0.09524	82.2013	LIPG
rs77960347	18	47109955	A	G	0.98665	-0.291004	0.00830249	3.9e-269	0.0684	0.0422	0.105	1228.52	LIPG
rs73455693	18	58027496	G	A	0.96277	-0.0281128	0.00510598	3.7e-08	0.0169	0.0265	0.5228	30.3145	MC4R
rs2298624	18	47429022	C	T	0.867469	-0.0300608	0.00280947	1e-26	-0.011	0.0136	0.419	114.486	MYO5B
rs2435307	18	21127910	C	T	0.513657	-0.0161055	0.00190944	3.3e-17	-0.0089	0.0096	0.3516	71.1437	NPC1
rs11664369	18	57739072	C	T	0.73294	0.0230294	0.00215885	1.4e-26	0.0217	0.0108	0.04419	113.794	PMAIP1
rs62092069	18	40735531	G	A	0.628841	-0.0130536	0.00197405	3.8e-11	-0.0163	0.01	0.1019	43.7265	RIT2
rs116843064	19	8429323	G	A	0.980673	-0.206057	0.00691847	6.4e-195	-0.0535	0.0328	0.1022	887.063	ANGPTL4
rs35137994	19	8429066	C	T	0.943615	-0.0463913	0.00413623	3.4e-29	0.0145	0.0196	0.46	125.795	ANGPTL4
rs11878604	19	41333284	T	C	0.92873	-0.0221996	0.00372384	2.5e-09	-0.0152	0.0187	0.4177	35.5393	CTC-490E21.12
rs737338	19	11347657	C	T	0.96492	0.0893392	0.005183	1.4e-66	0.0112	0.0242	0.6439	297.113	DOCK6
rs7251640	19	18614935	T	C	0.805982	-0.014263	0.00242839	4.3e-09	-0.0147	0.0125	0.2398	34.4973	ELL
rs59737437	19	2671100	C	T	0.731104	-0.0118971	0.00217049	4.2e-08	-0.0005	0.0113	0.9639	30.0446	GNG7
rs15052	19	41813375	T	C	0.824152	-0.016053	0.00250994	1.6e-10	0.0063	0.0142	0.6564	40.9059	HNRNPUL1
rs367070	19	54800500	A	G	0.77443	-0.0417967	0.00228736	1.4e-74	-0.0031	0.0127	0.809	333.899	LILRA3
rs11878235	19	7976698	G	A	0.406681	-0.0127368	0.00196074	8.3e-11	-0.0028	0.0102	0.7867	42.1969	MAP2K7
rs12975319	19	3414088	G	A	0.698154	0.01363	0.00209103	7.1e-11	0.0128	0.0108	0.2338	42.4885	NFIC
rs2289863	19	4028783	C	T	0.24926	0.0179113	0.00221437	6e-16	-0.0078	0.011	0.4819	65.4265	PIAS4
rs4760	19	44153100	A	G	0.844628	0.0191065	0.00262915	3.7e-13	-0.0016	0.0142	0.9106	52.8119	PLAUR
rs76246107	19	50121274	G	A	0.919498	0.0208129	0.00360074	7.5e-09	-0.0155	0.0192	0.4208	33.4104	PRR12
rs34559316	19	38863464	C	A	0.809976	0.0137492	0.00243406	1.6e-08	0.0106	0.0133	0.425	31.9075	PSMD8
rs76213248	19	11269893	C	T	0.58953	-0.0133361	0.00194439	6.9e-12	-0.0091	0.0098	0.3532	47.0426	SPC24
rs36092527	19	56181408	T	C	0.884991	0.0168993	0.00298437	1.5e-08	0.0176	0.0155	0.2534	32.0651	U2AF2
rs12150914	19	47563418	T	C	0.404855	0.0150135	0.00195665	1.7e-14	0.0036	0.0103	0.7266	58.8759	ZC3H4
rs8102873	19	57488423	C	T	0.415346	0.0109694	0.00193415	1.4e-08	-0.0155	0.0098	0.1136	32.1651	ZIM2
rs6123685	20	55836040	G	A	0.745257	-0.0159703	0.00219135	3.1e-13	-0.0093	0.0111	0.4006	53.1132	BMP7
rs76602912	20	57459868	T	C	0.976212	0.04341	0.00626441	4.2e-12	0.0623	0.0308	0.04324	48.0197	GNAS
rs6059958	20	30143278	C	T	0.829258	-0.0146548	0.00255545	9.8e-09	0.0077	0.0125	0.5352	32.8871	HM13
rs1800961	20	43042364	C	T	0.968998	0.139041	0.00550864	1.4e-140	-0.0027	0.027	0.9208	637.084	HNF4A
rs13042367	20	46219058	A	G	0.721412	-0.0139068	0.002129	6.5e-11	-0.005	0.0108	0.6433	42.6681	NCOA3
rs6131012	20	44728661	A	G	0.603185	-0.011299	0.00196952	9.6e-09	-0.0123	0.0097	0.2054	32.9124	NCOA5
rs8126001	20	62711459	C	T	0.510495	-0.0115713	0.00191676	1.6e-09	0.0318	0.0099	0.001387	36.4442	OPRL1
rs1884589	20	21885619	A	C	0.434151	0.0129945	0.00192628	1.5e-11	0.0106	0.0096	0.2671	45.5072	PAX1
rs6073958	20	44551855	T	C	0.801194	0.0608935	0.00239234	6.5e-143	-0.0195	0.0118	0.09764	647.882	PLTP
rs13041173	20	32542814	A	G	0.658499	0.0120958	0.00201716	2e-09	0.0238	0.0101	0.01875	35.9574	RALY
rs1132274	20	17596155	C	A	0.845971	0.0218615	0.00264008	1.2e-16	-0.0238	0.0136	0.08052	68.5687	RRBP1
rs4239651	20	46340596	T	C	0.205527	-0.0259714	0.00236053	3.7e-28	-0.0157	0.0123	0.2022	121.052	SULF2
rs144033177	20	571467	A	C	0.984179	0.0558275	0.00783985	1.1e-12	-0.0317	0.0417	0.4476	50.7085	TCF15
rs3736802	20	33604042	T	C	0.48418	-0.0168562	0.00191009	1.1e-18	-0.0374	0.0095	8.86e-05	77.8774	TRPC4AP
rs6021914	20	51031169	T	C	0.63443	-0.0120633	0.00198387	1.2e-09	0.0062	0.0099	0.527	36.9748	ZFP64
rs3746915	21	43718792	A	G	0.419058	-0.0108977	0.00194119	2e-08	-0.0047	0.0099	0.6365	31.5162	ABCG1
rs9980311	21	46899279	A	G	0.744246	0.0151544	0.00223331	1.2e-11	-0.0099	0.0115	0.3878	46.0447	COL18A1
rs235314	21	46271452	C	T	0.467788	0.0177558	0.00192017	2.3e-20	0.0087	0.0096	0.364	85.5069	PTTG1IP
rs6002946	22	43150523	G	T	0.322817	-0.0116715	0.00205333	1.3e-08	-0.007	0.0102	0.493	32.3099	A4GALT
rs9610329	22	36042986	C	T	0.572465	0.0111279	0.00197158	1.7e-08	0.0181	0.01	0.07045	31.8565	APOL6
rs9608972	22	30931307	T	C	0.758544	0.0171815	0.00223644	1.6e-14	-0.0199	0.0114	0.08094	59.0211	SEC14L6
rs55652051	22	29905277	A	G	0.77056	0.015059	0.00228689	4.6e-11	-0.0023	0.0117	0.8412	43.3612	THOC5
rs2256609	22	21925017	A	G	0.810763	0.0328809	0.00244088	2.3e-41	0.015	0.0123	0.2228	181.466	UBE2L3

## Sheet: eTable 3
eTable 3. Mendelian Randomization Results From EADB Dataset Excluding the Entire UKB
exposure	method	nsnp	b	se	est_intercept	odds ratio (95% CI)	pval	pval.adjust
Low-density lipoprotein cholesterol (per-SD increase)	Inverse variance weighted	168	-0.02	0.0500103		0.98 (0.89, 1.08)	0.67	0.8
Low-density lipoprotein cholesterol (per-SD increase)	Weighted median	168	-0.12	0.0594605		0.89 (0.79, 1.00)	0.05	0.11
Low-density lipoprotein cholesterol (per-SD increase)	MR Egger	168	-0.1	0.0841815	0.003 (0.2)	0.90 (0.77, 1.07)	0.22	0.41
Low-density lipoprotein cholesterol (per-SD increase)	MR PRESSO (outlier-corrected)	161	-0.04	0.0436592		0.96 (0.88, 1.05)	0.36	0.54
Low-density lipoprotein cholesterol (per-SD increase)	Multivariable MR	215	-0.03	0.0448939		0.97 (0.89, 1.06)	-	-
Apolipoprotein B (per-SD increase)	Inverse variance weighted	183	0	0.0422195		1.00 (0.92, 1.09)	0.94	0.94
Apolipoprotein B (per-SD increase)	Weighted median	183	-0.05	0.0615087		0.95 (0.84, 1.07)	0.44	0.59
Apolipoprotein B (per-SD increase)	MR Egger	183	-0.09	0.0734442	0.003 (0.2)	0.91 (0.79, 1.06)	0.24	0.41
Apolipoprotein B (per-SD increase)	MR PRESSO (outlier-corrected)	182	0	0.0412646		1.00 (0.92, 1.08)	0.96	0.96
Apolipoprotein B (per-SD increase)	Multivariable MR	260	-0.01	0.0390933		0.99 (0.92, 1.07)	-	-
Triglycerides (per-SD increase)	Inverse variance weighted	341	0.02	0.0320074		1.02 (0.96, 1.09)	0.62	0.8
Triglycerides (per-SD increase)	Weighted median	341	0.03	0.0451051		1.03 (0.94, 1.13)	0.51	0.59
Triglycerides (per-SD increase)	MR Egger	341	0	0.0486702	0 (0.8)	1.00 (0.91, 1.10)	0.92	1
Triglycerides (per-SD increase)	MR PRESSO (outlier-corrected)	333	0.01	0.0295717		1.01 (0.95, 1.07)	0.73	0.8
Triglycerides (per-SD increase)	Multivariable MR	433	0.06	0.0401919		1.06 (0.98, 1.15)	-	-
High-density lipoprotein cholesterol (per-SD increase)	Inverse variance weighted	412	0.08	0.0298419		1.08 (1.02, 1.15)	0.008	0.03
High-density lipoprotein cholesterol (per-SD increase)	Weighted median	412	0.11	0.0500367		1.12 (1.01, 1.23)	0.02	0.09
High-density lipoprotein cholesterol (per-SD increase)	MR Egger	412	0.03	0.045742	0.002 (0.2)	1.03 (0.94, 1.13)	0.5	0.75
High-density lipoprotein cholesterol (per-SD increase)	MR PRESSO (outlier-corrected)	405	0.1	0.028098		1.11 (1.05, 1.17)	0	0
High-density lipoprotein cholesterol (per-SD increase)	Multivariable MR	519	0.08	0.0317432		1.08 (1.02, 1.15)	-	-
Apolipoprotein A1 (per-SD increase)	Inverse variance weighted	337	0.04	0.0347311		1.04 (0.97, 1.11)	0.26	0.44
Apolipoprotein A1 (per-SD increase)	Weighted median	337	0.1	0.0523365		1.11 (1.00, 1.22)	0.06	0.11
Apolipoprotein A1 (per-SD increase)	MR Egger	337	-0.07	0.0550756	0.004 (0)	0.93 (0.84, 1.04)	0.21	0.41
Apolipoprotein A1 (per-SD increase)	MR PRESSO (outlier-corrected)	328	0.09	0.0328563		1.09 (1.03, 1.17)	0.01	0.02
Apolipoprotein A1 (per-SD increase)	Multivariable MR	436	0.05	0.0298493		1.05 (0.99, 1.11)	-	-
Education years (years)	Inverse variance weighted	3200	-0.16	0.026741		0.85 (0.81, 0.90)	0	0
Education years (years)	Weighted median	3200	-0.14	0.0363417		0.87 (0.81, 0.93)	0	0.002
Education years (years)	MR Egger	3200	-0.21	0.0821145	0 (0.5)	0.81 (0.69, 0.95)	0.01	0.07
Education years (years)	MR PRESSO (outlier-corrected)	3193	-0.16	0.0264512		0.85 (0.81, 0.90)	0	0
Smoking initiation (smoking regularly v.s never smoke)	Inverse variance weighted	313	-0.1	0.0406384		0.90 (0.84, 0.98)	0.01	0.03
Smoking initiation (smoking regularly v.s never smoke)	Weighted median	313	-0.1	0.0521845		0.90 (0.82, 1.00)	0.06	0.11
Smoking initiation (smoking regularly v.s never smoke)	MR Egger	313	-0.46	0.165631	0.007 (0)	0.63 (0.46, 0.87)	0.006	0.07
Smoking initiation (smoking regularly v.s never smoke)	MR PRESSO (outlier-corrected)	311	-0.1	0.0397932		0.90 (0.84, 0.98)	0.01	0.02
Alcohol consumption (per-SD increase per week)	Inverse variance weighted	77	-0.17	0.121181		0.84 (0.67, 1.07)	0.16	0.33
Alcohol consumption (per-SD increase per week)	Weighted median	77	0.09	0.147306		1.09 (0.82, 1.46)	0.54	0.59
Alcohol consumption (per-SD increase per week)	MR Egger	77	0.03	0.194066	-0.004 (0.2)	1.03 (0.70, 1.51)	0.9	1
Alcohol consumption (per-SD increase per week)	MR PRESSO (outlier-corrected)	75	-0.17	0.105626		0.84 (0.69, 1.04)	0.1	0.17
Body mass index (per-SD increase)	Inverse variance weighted	440	-0.09	0.0410534		0.91 (0.84, 0.99)	0.02	0.05
Body mass index (per-SD increase)	Weighted median	440	-0.2	0.0584212		0.82 (0.73, 0.92)	0.001	0.004
Body mass index (per-SD increase)	MR Egger	440	-0.19	0.106418	0.002 (0.3)	0.83 (0.67, 1.02)	0.08	0.25
Body mass index (per-SD increase)	MR PRESSO (outlier-corrected)	434	-0.11	0.0388747		0.90 (0.83, 0.97)	0.01	0.02
Systolic blood pressure (per-10 mmHg increase)	Inverse variance weighted	216	0.01	0.0343857		1.01 (0.94, 1.08)	0.88	0.94
Systolic blood pressure (per-10 mmHg increase)	Weighted median	216	0.04	0.0434324		1.04 (0.96, 1.13)	0.42	0.59
Systolic blood pressure (per-10 mmHg increase)	MR Egger	216	0.03	0.0887817	-0.001 (0.7)	1.03 (0.87, 1.23)	0.69	0.93
Systolic blood pressure (per-10 mmHg increase)	MR PRESSO (outlier-corrected)	212	0.02	0.0318997		1.02 (0.96, 1.09)	0.62	0.74
Systolic blood pressure (per-10 mmHg increase)	Multivariable MR	309	0.21	0.100034		1.23 (1.01, 1.50)	-	-
Diastolic blood pressure (per-10 mmHg increase)	Inverse variance weighted	268	-0.14	0.0521107		0.87 (0.78, 0.96)	0.009	0.03
Diastolic blood pressure (per-10 mmHg increase)	Weighted median	268	-0.16	0.0728807		0.85 (0.74, 0.98)	0.03	0.09
Diastolic blood pressure (per-10 mmHg increase)	MR Egger	268	-0.22	0.127957	0.002 (0.5)	0.80 (0.62, 1.03)	0.08	0.25
Diastolic blood pressure (per-10 mmHg increase)	MR PRESSO (outlier-corrected)	264	-0.15	0.0493756		0.86 (0.78, 0.95)	0	0
Diastolic blood pressure (per-10 mmHg increase)	Multivariable MR	367	-0.28	0.13824		0.76 (0.58, 0.99)	-	-
Type 2 diabetes mellitus (per unit in log odds)	Inverse variance weighted	357	0.01	0.0172348		1.01 (0.98, 1.04)	0.56	0.8
Type 2 diabetes mellitus (per unit in log odds)	Weighted median	357	0.02	0.0325934		1.02 (0.96, 1.09)	0.61	0.61
Type 2 diabetes mellitus (per unit in log odds)	MR Egger	357	0	0.0356876	0.001 (0.7)	1.00 (0.93, 1.07)	1	1
Type 2 diabetes mellitus (per unit in log odds)	MR PRESSO (outlier-corrected)	351	0.01	0.0161761		1.01 (0.98, 1.04)	0.55	0.73
Column ‘est_intercept’ represents the intercept and corresponding p-value from MR Egger; column ‘pval’ represents the original p-values obtained from each method; column ‘pval.adjust’ represents the original p-values corrected for multiple testing using false discovery rate (FDR) proposed by Benjamini and Hochberg28. MR: Mendelian randomization.
